# Supplementary material for: The FilZ Protein Contains a Single PilZ Domain and Facilitates the Swarming Motility of Pseudoalteromonas sp. SM9913
Source: Microorganisms. 2023 Jun 13;11(6):1566. doi: 10.3390/microorganisms11061566 (PMC10304486; doi:10.3390/microorganisms11061566)
Supplement: Supplementary file 1 [file microorganisms-11-01566-s001.zip]

Archive with 2 entries (2 files):
- microorganisms-2364150-supplementary.pdf
- Table S3.xlsx
