# Supplementary material for: The FilZ Protein Contains a Single PilZ Domain and Facilitates the Swarming Motility of Pseudoalteromonas sp. SM9913
Source: Microorganisms. 2023 Jun 13;11(6):1566. doi: 10.3390/microorganisms11061566 (PMC10304486; doi:10.3390/microorganisms11061566)
Supplement: Supplementary file 1 [file microorganisms-11-01566-s001.zip › Table S3.xlsx]

## Sheet: Sheet2
Environment information	Isolation type	Isolation source	Geographic location	Organism name	Strain	Taxid	BioSample	BioProject	Date	Assembly level	GenBank assembly accession	RefSeq assembly accession	phylum	class	order	family	genus	size(Mb)	GC%
Marine	Sediment	Sediment	Indian Ocean	Pseudoalteromonas sp. S1608	Strain=S1608	579504	SAMN08093525	PRJNA224116	2006-10-26	Contig	GCA_005887265.1	GCF_005887265.1	Proteobacteria	Gammaproteobacteria	Alteromonadales	Pseudoalteromonadaceae	Pseudoalteromonas	4.11	39.9
Marine	Sediment	Sediment	South Korea	Pseudoalteromonas sp. meg-B1	Strain=meg-B1	2203192	SAMN09240566	PRJNA472679	2018-05-29	Scaffold	GCA_003173795.1	GCF_003173795.1	Proteobacteria	Gammaproteobacteria	Alteromonadales	Pseudoalteromonadaceae	Pseudoalteromonas	4.02	39.99
Marine	Seawater	Seawater	China	Pseudoalteromonas sp. DL-6	Strain=DL-6	1390185	SAMN06323244	PRJNA374396	2011/5	Complete Genome	GCA_004328665.1	GCF_004328665.1	Proteobacteria	Gammaproteobacteria	Alteromonadales	Pseudoalteromonadaceae	Pseudoalteromonas	3.91	40.36
Marine	Animal	Polyp tissue	USA: Woods Hole	Pseudoalteromonas sp. P1-16-1b	Strain=P1-16-1b	1723757	SAMN04026660	PRJNA294442	2015-10-21	Contig	GCA_001401785.1	GCF_001401785.1	Proteobacteria	Gammaproteobacteria	Alteromonadales	Pseudoalteromonadaceae	Pseudoalteromonas	3.98	40.04
Marine	Seawater	Seawater	USA: Northern California	Pseudoalteromonas undina	Strain=DSM 6065	43660	SAMN03380231	PRJNA77689	2011-11-09	Chromosome	GCA_000238275.4	GCF_000238275.3	Proteobacteria	Gammaproteobacteria	Alteromonadales	Pseudoalteromonadaceae	Pseudoalteromonas	4.03	39.98
Marine	Sediment	Deep-sea sediment	Pacific Ocean,Okinawa Trough	Pseudoalteromonas sp. SM9913	Strain=SM9913	234831	SAMN02603856	PRJNA39311	2010-12-14	Complete Genome	GCA_000184065.1	GCF_000184065.1	Proteobacteria	Gammaproteobacteria	Alteromonadales	Pseudoalteromonadaceae	Pseudoalteromonas	4.04	40.28
Marine	Plant	Brown alga	Pacific Ocean: Kraternaya Bight of the Kurile Islands	Pseudoalteromonas issachenkonii	Strain=KMM 3549	152297	SAMN03380225	PRJNA196215	2017-09-18	Complete Genome	GCA_002310795.1	GCF_002310795.1	Proteobacteria	Gammaproteobacteria	Alteromonadales	Pseudoalteromonadaceae	Pseudoalteromonas	4.13	40.29
Other	Food	Cheese	USA	Pseudoalteromonas sp. JB197	Strain=JB197	1434839	SAMEA81154918	PRJEB19049	2017-02-11	Contig	GCA_900163875.1	GCF_900163875.1	Proteobacteria	Gammaproteobacteria	Alteromonadales	Pseudoalteromonadaceae	Pseudoalteromonas	3.99	39.98
Marine	Seawater	Seawater	Arctic Ocean: Chukchi Sea	Pseudoalteromonas aliena	Strain=EH1	247523	SAMN06298625	PRJNA371403	2017-02-14	Complete Genome	GCA_001999225.1	GCF_001999225.1	Proteobacteria	Gammaproteobacteria	Alteromonadales	Pseudoalteromonadaceae	Pseudoalteromonas	4.59	39.06
Marine	Particles	Carageenan 40-100 m particle (artificial) mid colonization	USA: Massachusetts, Nahant, Canoe Beach	Colwellia sp. C2M11	Strain=C2M11	2841566	SAMN19350933	PRJNA478695	2015/11	Scaffold	GCA_018860915.1	GCF_018860915.1	Proteobacteria	Gammaproteobacteria	Alteromonadales	Colwelliaceae	Colwellia	4.17	36.1
Marine	Sediment	Beach sediment	Antarctica	Colwellia sp. 20A7	Strain=20A7	2689569	SAMN13609927	PRJNA596007	2017/1	Complete Genome	GCA_009832865.1	GCF_009832865.1	Proteobacteria	Gammaproteobacteria	Alteromonadales	Colwelliaceae	Colwellia	4.58	36.5
NA	NA	NA	NA	Pseudoalteromonas prydzensis	Strain=DSM 14232	182141	SAMD00051356	PRJDB4787	2016-05-11	Contig	GCA_001661495.1	GCF_001661495.1	Proteobacteria	Gammaproteobacteria	Alteromonadales	Pseudoalteromonadaceae	Pseudoalteromonas	5.15	41.15
Marine	Sediment	Sediment	Indian Ocean: Arabia Sea	Pseudoalteromonas arabiensis	Strain=JCM 17292	874454	SAMN04442128	PRJNA309914	2016-02-05	Scaffold	GCA_001550155.1	GCF_001550155.1	Proteobacteria	Gammaproteobacteria	Alteromonadales	Pseudoalteromonadaceae	Pseudoalteromonas	4.46	40.94
Marine	Particles	Agarose 40-100 m particle (artificial) late colonization	USA: Massachusetts, Nahant, Canoe Beach	Aestuariibacter sp. A3R04	Strain=A3R04	2841571	SAMN19350919	PRJNA478695	2015/11	Scaffold	GCA_018860805.1	GCF_018860805.1	Proteobacteria	Gammaproteobacteria	Alteromonadales	Alteromonadaceae	Aestuariibacter	4.5	46.9
NA	NA	NA	NA	Bowmanella pacifica	NA	502051	SAMD00245151	PRJNA224116	NA	Contig	GCA_014645355.1	GCF_014645355.1	Proteobacteria	Gammaproteobacteria	Alteromonadales	Alteromonadaceae	Bowmanella	4.54	50
Marine	Sediment	Mangrove sediment	China: Zhangzhou	Shewanella mangrovi	Strain=YQH10	1515746	SAMN02887322	PRJNA253757	2014-09-10	Contig	GCA_000753795.1	GCF_000753795.1	Proteobacteria	Gammaproteobacteria	Alteromonadales	Shewanellaceae	Shewanella	4.22	48.13
Marine	Seawater	Seawater	South Korea: Dokdo island	Shewanella dokdonensis	Strain=DSM 23626	712036	SAMN19103065	PRJNA728757	2006/9	Complete Genome	GCA_018394335.1	GCF_018394335.1	Proteobacteria	Gammaproteobacteria	Alteromonadales	Shewanellaceae	Shewanella	4.13	49
Marine	Seawater	Filtered seawater, >63 micron fraction	USA: Massachusetts, Nahant, Canoe Cove	Vibrio sp. 10N.261.55.A7	Strain=10N.261.55.A7	1880851	SAMN05418116	PRJNA328102	2010-09-18	Scaffold	GCA_002877365.1	GCF_002877365.1	Proteobacteria	Gammaproteobacteria	Vibrionales	Vibrionaceae	Vibrio	4.94	44.2
Marine	Seawater	Mediterranean seawater enriched with a specific particulate matter	Spain: off the coast of Alicante	Vibrio sp. MedPE-Swchi	Strain=MedPE-Swchi	1860091	SAMN05219218	PRJNA318731	2013-05-20	Contig	GCA_001874155.1	NA	Proteobacteria	Gammaproteobacteria	Vibrionales	Vibrionaceae	Vibrio	2.57	44.5
NA	NA	NA	NA	Rheinheimera tangshanensis	Strain=CGMCC 1.6362	400153	SAMD00245136	PRJDB10509	2019	Scaffold	GCA_014645135.1	GCF_014645135.1	Proteobacteria	Gammaproteobacteria	Chromatiales	Chromatiaceae	Rheinheimera	4.08	46.5
Other	Particles	Pesticide contaminated sandy soil from an industrial site	India: Cochin Region, Eloor	Pararheinheimera mesophila	Strain=IITR-13	1547515	SAMN03273965	PRJNA224116	2012/1	Scaffold	GCA_000986865.1	GCF_000986865.1	Proteobacteria	Gammaproteobacteria	Chromatiales	Chromatiaceae	Pararheinheimera	3.75	47.8
Marine	Sediment	Sediments of coastal wetland	China	Rheinheimera sp. YQF-2	Strain=YQF-2	2740584	SAMN15052472	PRJNA224116	2018/4	Scaffold	GCA_013283795.1	GCF_013283795.1	Proteobacteria	Gammaproteobacteria	Chromatiales	Chromatiaceae	Rheinheimera	4.08	50
Marine	Sediment	Deep-sea sediment	Pacific Ocean,Okinawa Trough	Rheinheimera aquimaris	Strain=B26	412437	SAMN08324222	PRJNA224116	NA	Scaffold	GCA_004369005.1	GCF_004369005.1	Proteobacteria	Gammaproteobacteria	Chromatiales	Chromatiaceae	Rheinheimera	4.3	49.3
Marine	Seawater	Deep-sea	Western Pacific	Rheinheimera sp. GL-53	Strain=GL-53	2817449	SAMN18236423	PRJNA224116	2019	Scaffold	GCA_018831085.1	GCF_018831085.1	Proteobacteria	Gammaproteobacteria	Chromatiales	Chromatiaceae	Rheinheimera	4.57	48.7
NA	NA	NA	NA	Rheinheimera pacifica	Strain=DSM 17616	173990	SAMN05660691	PRJNA224116	NA	Scaffold	GCA_900108485.1	GCF_900108485.1	Proteobacteria	Gammaproteobacteria	Chromatiales	Chromatiaceae	Rheinheimera	4.46	49.2
Other	Particles	Rhizospheric soil	Italy: Casola Valsenio	Rheinheimera sp. EpRS3	Strain=EpRS3	1712383	SAMN04038493	PRJNA224116	2012/10	Contig	GCA_001513785.1	GCF_001513785.1	Proteobacteria	Gammaproteobacteria	Chromatiales	Chromatiaceae	Rheinheimera	4.4	49.3
NA	NA	NA	NA	Moritella sp. PE36	Strain=PE36	58051	SAMN02436150	PRJNA224116	NA	Contig	GCA_000170855.1	GCF_000170855.1	Proteobacteria	Gammaproteobacteria	Alteromonadales	Moritellaceae	Moritella	5.22	41
NA	NA	NA	NA	Moritella yayanosii	Strain=DB21MT 5	69539	SAMEA104555970	PRJNA224116	NA	Complete Genome	GCA_900465055.1	GCF_900465055.1	Proteobacteria	Gammaproteobacteria	Alteromonadales	Moritellaceae	Moritella	4.43	41.2
NA	NA	NA	NA	Moritella viscosa	NA	80854	SAMEA2735902	PRJEB6964	NA	Complete Genome	GCA_000953735.1	NA	Proteobacteria	Gammaproteobacteria	Alteromonadales	Moritellaceae	Moritella	5.09	39.39
Marine	Animal	Cultivated oysters	Spain: Mediterranean coast, Valencia	Thalassomonas viridans	Strain=XOM25	137584	SAMN03278134	PRJNA224116	1993/6	Scaffold	GCA_000948985.1	GCF_000948985.1	Proteobacteria	Gammaproteobacteria	Alteromonadales	Colwelliaceae	Thalassomonas	7.71	49
Marine	Animal	Sea anemone	Japan: Tateyama, Chiba prefecture	Thalassomonas actiniarum	Strain=A5K-106	485447	SAMN03278135	PRJNA224116	2005/8	Scaffold	GCA_000948975.1	GCF_000948975.1	Proteobacteria	Gammaproteobacteria	Alteromonadales	Colwelliaceae	Thalassomonas	7.42	47.3
Other	Human	Clinical isolate	USA: KY	Aeromonas veronii	Strain=FDAARGOS_632	654	SAMN11056347	PRJNA224116	NA	Complete Genome	GCA_008693705.1	GCF_008693705.1	Proteobacteria	Gammaproteobacteria	Aeromonadales	Aeromonadaceae	Aeromonas	4.56	58.9
NA	NA	NA	USA: MD	Aeromonas sp. FDAARGOS 1416	Strain=FDAARGOS 1416	2778065	SAMN16357558	PRJNA224116	NA	Complete Genome	GCA_019048085.1	GCF_019048085.1	Proteobacteria	Gammaproteobacteria	Aeromonadales	Aeromonadaceae	Aeromonas	4.52	58.8
NA	NA	NA	Germany: Braunschweig	Aeromonas jandaei	Strain=FDAARGOS_986	650	SAMN16357155	PRJNA224116	NA	Complete Genome	GCA_016127195.1	GCF_016127195.1	Proteobacteria	Gammaproteobacteria	Aeromonadales	Aeromonadaceae	Aeromonas	4.55	59
Other	Lake	Water	USA: Michigan, Powell Township, Upper Pine Lake	Aeromonas sp. HMWF016	Strain=HMWF016	2056852	SAMN08111078	PRJNA224116	2012/7	Scaffold	GCA_003061065.1	GCF_003061065.1	Proteobacteria	Gammaproteobacteria	Aeromonadales	Aeromonadaceae	Aeromonas	4.52	58.7
Other	River	NA	China	Aeromonas hydrophila	NA	644	SAMEA4743716	PRJEB27351	2018-06-28	Scaffold	GCA_900491695.1	GCF_900491695.1	Proteobacteria	Gammaproteobacteria	Aeromonadales	Aeromonadaceae	Aeromonas	4.39	61.46
NA	Water	Fish	USA: California	Aeromonas sp. 1805	Strain=1805	2560028	SAMN11250630	PRJNA224116	2018-12-13	Complete Genome	GCA_013085525.1	GCF_013085525.1	Proteobacteria	Gammaproteobacteria	Aeromonadales	Aeromonadaceae	Aeromonas	4.83	61.3
Other	Plant	Sludge of the aeration tanks of urban wastewater treatment plants	China	Aeromonas media	Strain=TR3_1	651	SAMN19237318	PRJNA224116	2020-10-03	Complete Genome	GCA_020423125.1	GCF_020423125.1	Proteobacteria	Gammaproteobacteria	Aeromonadales	Aeromonadaceae	Aeromonas	4.53	61.19
Other	Animal	Myocastor coypus	South Korea: Gimhae-si	Aeromonas rivipollensis	Strain=KN-Mc-11N1	948519	SAMN08721782	PRJNA438570	2018-03-26	Complete Genome	GCA_003015165.1	GCF_003015165.1	Proteobacteria	Gammaproteobacteria	Aeromonadales	Aeromonadaceae	Aeromonas	4.51	61.87
NA	NA	NA	Germany: Braunschweig	Aeromonas enteropelogenes	Strain=FDAARGOS_1537	29489	SAMN21402704	PRJNA224116	NA	Chromosome	GCA_020341435.1	GCF_020341435.1	Proteobacteria	Gammaproteobacteria	Aeromonadales	Aeromonadaceae	Aeromonas	4.35	59.9
